# Supplementary material for: Proton-Conducting Sulfonated Periodic Mesoporous Organosilica
Source: Nanomaterials (Basel). 2026 Feb 4;16(3):203. doi: 10.3390/nano16030203 (PMC12899766; doi:10.3390/nano16030203)
Supplement: Supplementary file 1 [file nanomaterials-16-00203-s001.zip]

Archive with 1 entries (1 files):
- nanomaterials-4054774-supplementary.pdf
